# Supplementary material for: The Genetics of Bene Israel from India Reveals Both Substantial Jewish and Indian Ancestry
Source: PLoS One. 2016 Mar 24;11(3):e0152056. doi: 10.1371/journal.pone.0152056 (PMC4806850; doi:10.1371/journal.pone.0152056)
Supplement: S2 Table — (XLS) [file pone.0152056.s016.xls]

## Sheet: Fst.auto.Bene
	IRNJ	ASHJ	ITAJ	TURJ	IRQJ	SYRJ	GRKJ	DJEJ	MORJ	LIBJ	TUNJ	ALGJ	YMNJ	GEOJ	Bene	Bhil	Tharu	Meghawal	Kurumba	Hallaki	Santhal	Kharia	Kashmiri_Pandit	Vaish	Vysya	Naidu	Velama	Sahariya	Lodi	Satnami	Madiga	Mala	Kamsali
IRNJ	0	0.0176604	0.0195449	0.015991	0.0172272	0.0172339	0.0168299	0.0235418	0.0198291	0.0245527	0.0216143	0.0191809	0.0218664	0.0160184	0.0450173	0.053278	0.0449316	0.0400318	0.0554092	0.0517303	0.0709357	0.0782575	0.0308547	0.0350737	0.0577247	0.049628	0.0468697	0.0650337	0.0472972	0.0553752	0.0563121	0.0578838	0.053141
ASHJ	0.0176604	0	0.0090861	0.0046377	0.0142887	0.0090027	0.0062127	0.0131849	0.0100158	0.0156319	0.0124394	0.0095822	0.0162746	0.0106072	0.0396728	0.0480113	0.0396941	0.0345167	0.0505658	0.0472091	0.0648404	0.0723801	0.0261261	0.0303451	0.0536173	0.0450971	0.0428482	0.0591909	0.0423323	0.0504071	0.0517242	0.0536974	0.0489748
ITAJ	0.0195449	0.0090861	0	0.005103	0.0137376	0.0082691	0.0055223	0.0128777	0.0094337	0.0138093	0.0110753	0.0088519	0.01466	0.010564	0.0409829	0.0498224	0.0417101	0.0361448	0.0521182	0.0486659	0.0670913	0.07404	0.0274399	0.031954	0.0547432	0.0468824	0.0439759	0.0609885	0.0443082	0.0518191	0.0529108	0.0554395	0.0507981
TURJ	0.015991	0.0046377	0.005103	0	0.0089072	0.0035121	0.0007927	0.0080315	0.0041825	0.0091641	0.0061967	0.0036796	0.0099532	0.0055977	0.0354038	0.0444717	0.0364209	0.0310667	0.0471086	0.044005	0.0619606	0.0694752	0.0218551	0.0266227	0.0497319	0.0414711	0.0388703	0.0558851	0.0392087	0.0472058	0.0477403	0.0501697	0.0453994
IRQJ	0.0172272	0.0142887	0.0137376	0.0089072	0	0.0089536	0.0093419	0.0164077	0.0124819	0.0171256	0.0139898	0.0117929	0.0146234	0.0101028	0.0392985	0.0482281	0.0401178	0.0343471	0.0503666	0.0469051	0.066072	0.0737537	0.0252501	0.0305484	0.05265	0.0446802	0.0425243	0.0602836	0.0423539	0.0511289	0.0515775	0.053252	0.0483652
SYRJ	0.0172339	0.0090027	0.0082691	0.0035121	0.0089536	0	0.0036842	0.0105689	0.0066215	0.011582	0.0083967	0.0061151	0.0107662	0.0070245	0.0364566	0.0459975	0.0376397	0.0320716	0.0480738	0.0447718	0.0633962	0.0708102	0.0237993	0.0278613	0.0507745	0.0423186	0.0399679	0.0573135	0.0401937	0.0484299	0.0491796	0.0510484	0.0466175
GRKJ	0.0168299	0.0062127	0.0055223	0.0007927	0.0093419	0.0036842	0	0.0083298	0.0045168	0.0091489	0.0063989	0.0042016	0.010245	0.0060767	0.0357459	0.04512	0.0367284	0.0315058	0.0473358	0.0441411	0.0624456	0.0696042	0.022605	0.0270952	0.050388	0.0416678	0.0396914	0.0563816	0.0393511	0.0475061	0.0484165	0.0502012	0.0457104
DJEJ	0.0235418	0.0131849	0.0128777	0.0080315	0.0164077	0.0105689	0.0083298	0	0.0102152	0.0064783	0.0027215	0.0090913	0.0158839	0.0136223	0.042643	0.0511474	0.0427362	0.0382767	0.0532339	0.0495741	0.0678581	0.0754795	0.0296594	0.0334208	0.056237	0.0480342	0.0459234	0.0619841	0.0459229	0.05314	0.0544912	0.0560774	0.0516913
MORJ	0.0198291	0.0100158	0.0094337	0.0041825	0.0124819	0.0066215	0.0045168	0.0102152	0	0.011745	0.0082742	0.0026198	0.0124382	0.0091875	0.0384722	0.0474137	0.0390901	0.0341999	0.0497812	0.0468155	0.0643396	0.071488	0.0257326	0.0297171	0.0528892	0.0442462	0.0423278	0.0581363	0.0422147	0.0497526	0.0504171	0.0527251	0.0480013
LIBJ	0.0245527	0.0156319	0.0138093	0.0091641	0.0171256	0.011582	0.0091489	0.0064783	0.011745	0	0.0035064	0.0099496	0.0162681	0.0143292	0.0431334	0.052068	0.04395	0.0389504	0.0546399	0.0510702	0.0689922	0.0761471	0.0307659	0.0349465	0.0572007	0.0489471	0.0470149	0.0631204	0.0468868	0.0544881	0.0554294	0.0569162	0.0528887
TUNJ	0.0216143	0.0124394	0.0110753	0.0061967	0.0139898	0.0083967	0.0063989	0.0027215	0.0082742	0.0035064	0	0.0066864	0.0136617	0.01126	0.040422	0.0495528	0.0412292	0.0366777	0.0517711	0.0486033	0.0665249	0.0739217	0.0281233	0.0322315	0.0549769	0.0463868	0.0444834	0.0605153	0.044215	0.0521421	0.052981	0.0542366	0.0505909
ALGJ	0.0191809	0.0095822	0.0088519	0.0036796	0.0117929	0.0061151	0.0042016	0.0090913	0.0026198	0.0099496	0.0066864	0	0.0118591	0.0085744	0.0378562	0.0464333	0.0384031	0.0335464	0.0489522	0.0456172	0.0636461	0.0705669	0.0248103	0.0290149	0.0521246	0.0433447	0.0416922	0.0577189	0.0412946	0.0492057	0.049389	0.0518262	0.0472924
YMNJ	0.0218664	0.0162746	0.01466	0.0099532	0.0146234	0.0107662	0.010245	0.0158839	0.0124382	0.0162681	0.0136617	0.0118591	0	0.0131227	0.0417358	0.0514387	0.0434212	0.038914	0.0530305	0.0502194	0.0676646	0.0747328	0.0307727	0.0351498	0.0566379	0.0480429	0.045796	0.0619394	0.0461741	0.0533992	0.0539991	0.0561759	0.0517726
GEOJ	0.0160184	0.0106072	0.010564	0.0055977	0.0101028	0.0070245	0.0060767	0.0136223	0.0091875	0.0143292	0.01126	0.0085744	0.0131227	0	0.0357971	0.0437809	0.0357009	0.0306567	0.0460598	0.0427819	0.0618198	0.0691748	0.0205387	0.0255296	0.0482984	0.0401872	0.0378914	0.0553744	0.0379761	0.0460531	0.0474734	0.0490314	0.0444729
Bene	0.0450173	0.0396728	0.0409829	0.0354038	0.0392985	0.0364566	0.0357459	0.042643	0.0384722	0.0431334	0.040422	0.0378562	0.0417358	0.0357971	0	0.031159	0.0265864	0.0266357	0.0326954	0.0321349	0.0438638	0.051294	0.0247615	0.0248522	0.0371928	0.030469	0.0304544	0.0412109	0.0282559	0.0335303	0.0327837	0.0339715	0.0328418
Bhil	0.053278	0.0480113	0.0498224	0.0444717	0.0482281	0.0459975	0.04512	0.0511474	0.0474137	0.052068	0.0495528	0.0464333	0.0514387	0.0437809	0.031159	0	0.0021832	0.0085389	0.0034132	0.00969	0.0091043	0.0169148	0.0110822	0.0056429	0.0129597	0.0082984	0.0103357	0.0123036	0.0058261	0.0060106	0.005179	0.00521	0.0075053
Tharu	0.0449316	0.0396941	0.0417101	0.0364209	0.0401178	0.0376397	0.0367284	0.0427362	0.0390901	0.04395	0.0412292	0.0384031	0.0434212	0.0357009	0.0265864	0.0021832	0	0.0056157	0.0024564	0.007682	0.0080339	0.0151172	0.0048656	0.001423	0.011179	0.0064001	0.0082235	0.0104224	0.0034097	0.0043409	0.0052346	0.0056314	0.005696
Meghawal	0.0400318	0.0345167	0.0361448	0.0310667	0.0343471	0.0320716	0.0315058	0.0382767	0.0341999	0.0389504	0.0366777	0.0335464	0.038914	0.0306567	0.0266357	0.0085389	0.0056157	0	0.0098907	0.0123614	0.0194252	0.0280393	0.0047683	0.0041976	0.0161254	0.0103066	0.0111131	0.019694	0.0075991	0.0104614	0.010679	0.0113477	0.011156
Kurumba	0.0554092	0.0505658	0.0521182	0.0471086	0.0503666	0.0480738	0.0473358	0.0532339	0.0497812	0.0546399	0.0517711	0.0489522	0.0530305	0.0460598	0.0326954	0.0034132	0.0024564	0.0098907	0	0.0100514	0.0071739	0.0140358	0.0120204	0.0063003	0.0132309	0.0088352	0.0107293	0.0120016	0.0073395	0.0065865	0.0052287	0.004329	0.007412
Hallaki	0.0517303	0.0472091	0.0486659	0.044005	0.0469051	0.0447718	0.0441411	0.0495741	0.0468155	0.0510702	0.0486033	0.0456172	0.0502194	0.0427819	0.0321349	0.00969	0.007682	0.0123614	0.0100514	0	0.0173569	0.0242312	0.0139943	0.0107204	0.01556	0.0111112	0.0116815	0.0173599	0.0078627	0.0102265	0.0086716	0.0084797	0.0100369
Santhal	0.0709357	0.0648404	0.0670913	0.0619606	0.066072	0.0633962	0.0624456	0.0678581	0.0643396	0.0689922	0.0665249	0.0636461	0.0676646	0.0618198	0.0438638	0.0091043	0.0080339	0.0194252	0.0071739	0.0173569	0	0.004799	0.0232223	0.0161837	0.0212922	0.0170474	0.0208345	0.0115405	0.0152841	0.0079851	0.0119125	0.0109497	0.0141355
Kharia	0.0782575	0.0723801	0.07404	0.0694752	0.0737537	0.0708102	0.0696042	0.0754795	0.071488	0.0761471	0.0739217	0.0705669	0.0747328	0.0691748	0.051294	0.0169148	0.0151172	0.0280393	0.0140358	0.0242312	0.004799	0	0.0317819	0.0249163	0.0278638	0.0237388	0.0287661	0.014781	0.0218777	0.0128976	0.0183233	0.0166639	0.0210715
Kashmiri_Pandit	0.0308547	0.0261261	0.0274399	0.0218551	0.0252501	0.0237993	0.022605	0.0296594	0.0257326	0.0307659	0.0281233	0.0248103	0.0307727	0.0205387	0.0247615	0.0110822	0.0048656	0.0047683	0.0120204	0.0139943	0.0232223	0.0317819	0	0.0007411	0.0184493	0.0121279	0.0118018	0.0232388	0.0091182	0.0136395	0.0146168	0.0150742	0.0140416
Vaish	0.0350737	0.0303451	0.031954	0.0266227	0.0305484	0.0278613	0.0270952	0.0334208	0.0297171	0.0349465	0.0322315	0.0290149	0.0351498	0.0255296	0.0248522	0.0056429	0.001423	0.0041976	0.0063003	0.0107204	0.0161837	0.0249163	0.0007411	0	0.0143125	0.0095534	0.0082426	0.0179669	0.0057803	0.0091596	0.0104257	0.0105673	0.009765
Vysya	0.0577247	0.0536173	0.0547432	0.0497319	0.05265	0.0507745	0.050388	0.056237	0.0528892	0.0572007	0.0549769	0.0521246	0.0566379	0.0482984	0.0371928	0.0129597	0.011179	0.0161254	0.0132309	0.01556	0.0212922	0.0278638	0.0184493	0.0143125	0	0.0144024	0.0151374	0.020867	0.0107467	0.0135995	0.0127238	0.0119366	0.0112947
Naidu	0.049628	0.0450971	0.0468824	0.0414711	0.0446802	0.0423186	0.0416678	0.0480342	0.0442462	0.0489471	0.0463868	0.0433447	0.0480429	0.0401872	0.030469	0.0082984	0.0064001	0.0103066	0.0088352	0.0111112	0.0170474	0.0237388	0.0121279	0.0095534	0.0144024	0	0.0085603	0.0152325	0.0068386	0.009176	0.0081671	0.0073826	0.0083843
Velama	0.0468697	0.0428482	0.0439759	0.0388703	0.0425243	0.0399679	0.0396914	0.0459234	0.0423278	0.0470149	0.0444834	0.0416922	0.045796	0.0378914	0.0304544	0.0103357	0.0082235	0.0111131	0.0107293	0.0116815	0.0208345	0.0287661	0.0118018	0.0082426	0.0151374	0.0085603	0	0.0203662	0.0090891	0.0119347	0.0095957	0.0099992	0.011055
Sahariya	0.0650337	0.0591909	0.0609885	0.0558851	0.0602836	0.0573135	0.0563816	0.0619841	0.0581363	0.0631204	0.0605153	0.0577189	0.0619394	0.0553744	0.0412109	0.0123036	0.0104224	0.019694	0.0120016	0.0173599	0.0115405	0.014781	0.0232388	0.0179669	0.020867	0.0152325	0.0203662	0	0.0127084	0.0095796	0.0118747	0.0110078	0.0146569
Lodi	0.0472972	0.0423323	0.0443082	0.0392087	0.0423539	0.0401937	0.0393511	0.0459229	0.0422147	0.0468868	0.044215	0.0412946	0.0461741	0.0379761	0.0282559	0.0058261	0.0034097	0.0075991	0.0073395	0.0078627	0.0152841	0.0218777	0.0091182	0.0057803	0.0107467	0.0068386	0.0090891	0.0127084	0	0.0068378	0.0061063	0.0054819	0.0072372
Satnami	0.0553752	0.0504071	0.0518191	0.0472058	0.0511289	0.0484299	0.0475061	0.05314	0.0497526	0.0544881	0.0521421	0.0492057	0.0533992	0.0460531	0.0335303	0.0060106	0.0043409	0.0104614	0.0065865	0.0102265	0.0079851	0.0128976	0.0136395	0.0091596	0.0135995	0.009176	0.0119347	0.0095796	0.0068378	0	0.0045803	0.0055831	0.0070267
Madiga	0.0563121	0.0517242	0.0529108	0.0477403	0.0515775	0.0491796	0.0484165	0.0544912	0.0504171	0.0554294	0.052981	0.049389	0.0539991	0.0474734	0.0327837	0.005179	0.0052346	0.010679	0.0052287	0.0086716	0.0119125	0.0183233	0.0146168	0.0104257	0.0127238	0.0081671	0.0095957	0.0118747	0.0061063	0.0045803	0	0.0030987	0.0063386
Mala	0.0578838	0.0536974	0.0554395	0.0501697	0.053252	0.0510484	0.0502012	0.0560774	0.0527251	0.0569162	0.0542366	0.0518262	0.0561759	0.0490314	0.0339715	0.00521	0.0056314	0.0113477	0.004329	0.0084797	0.0109497	0.0166639	0.0150742	0.0105673	0.0119366	0.0073826	0.0099992	0.0110078	0.0054819	0.0055831	0.0030987	0	0.0057419
Kamsali	0.053141	0.0489748	0.0507981	0.0453994	0.0483652	0.0466175	0.0457104	0.0516913	0.0480013	0.0528887	0.0505909	0.0472924	0.0517726	0.0444729	0.0328418	0.0075053	0.005696	0.011156	0.007412	0.0100369	0.0141355	0.0210715	0.0140416	0.009765	0.0112947	0.0083843	0.011055	0.0146569	0.0072372	0.0070267	0.0063386	0.0057419	0
